# Supplementary material for: Clinical Feasibility of 5.0 T MRI/MRCP in Characterizing Pancreatic Cystic Lesions: Comparison with 3.0 T and MDCT
Source: Diagnostics (Basel). 2024 Nov 2;14(21):2457. doi: 10.3390/diagnostics14212457 (PMC11545645; doi:10.3390/diagnostics14212457)
Supplement: Supplementary file 1 [file diagnostics-14-02457-s001.zip]

Archive with 1 entries (1 files):
- diagnostics-3264585-supplementary.pdf
